# Supplementary material for: Emergent Plants Improve Nitrogen Uptake Rates by Regulating the Activity of Nitrogen Assimilation Enzymes
Source: Plants (Basel). 2025 May 15;14(10):1484. doi: 10.3390/plants14101484 (PMC12114743; doi:10.3390/plants14101484)
Supplement: Supplementary file 1 [file plants-14-01484-s001.zip]

Archive with 1 entries (1 files):
- plants-3625196-supplementary.pdf
